# Supplementary material for: Mapping Executive Function Performance Based on Resting-State EEG in Healthy Individuals: A Systematic and Mechanistic Review
Source: J Clin Med. 2026 Feb 6;15(3):1306. doi: 10.3390/jcm15031306 (PMC12898202; doi:10.3390/jcm15031306)
Supplement: Supplementary file 1 [file jcm-15-01306-s001.zip]

Archive with 1 entries (1 files):
- jcm-4125342-supplementary.pdf
